# Supplementary material for: High-Performance Hybrid Phototheranostics for NIR-IIb Fluorescence Imaging and NIR-II-Excitable Photothermal Therapy
Source: Pharmaceutics. 2023 Jul 27;15(8):2027. doi: 10.3390/pharmaceutics15082027 (PMC10457990; doi:10.3390/pharmaceutics15082027)
Supplement: Supplementary file 1 [file pharmaceutics-15-02027-s001.zip]

Archive with 1 entries (1 files):
- pharmaceutics-2486221-supplementary.pdf
